# Supplementary material for: A comparison of dynamic warm-up and “warm-up” using self-massage tools on subsequent sit-and-reach displacement
Source: PLoS One. 2024 Aug 22;19(8):e0307073. doi: 10.1371/journal.pone.0307073 (PMC11341030; doi:10.1371/journal.pone.0307073)
Supplement: S1 Dataset — (XLSX) [file pone.0307073.s001.xlsx]

## Sheet: Sheet1
Subject Number	Age	Sex	Height	Weight	BMI	Intervention	Time	Measurment
1	21	1	161.5	66.1	25.3429	1	B	31.75
						1	0	33
						1	10	34
						1	20	33.25
						1	30	33
						2	B	29.5
						2	0	31
						2	10	32
						2	20	32.5
						2	30	30.75
						3	B	32.5
						3	0	33.25
						3	10	33.5
						3	20	33.25
						3	30	32
2	21	1	161	76.3	29.4356	1	B	27.75
						1	0	29
						1	10	29.5
						1	20	30.25
						1	30	29.75
						2	B	29.75
						2	0	31.75
						2	10	31.75
						2	20	30
						2	30	31.25
						3	B	27.5
						3	0	29.5
						3	10	31.5
						3	20	30
						3	30	30.25
3	23	2	176	69.4	22.4044	1	B	27.75
						1	0	29.25
						1	10	29
						1	20	27.25
						1	30	27
						2	B	27.25
						2	0	26.75
						2	10	28.25
						2	20	27.75
						2	30	29
						3	B	26.5
						3	0	27.25
						3	10	28.5
						3	20	28
						3	30	29.25
4	22	2	175.5	66.5	21.5907	1	B	21.5
						1	0	26
						1	10	27
						1	20	25.5
						1	30	25.75
						2	B	20
						2	0	26.5
						2	10	25.25
						2	20	26.75
						2	30	27.75
						3	B	19.75
						3	0	25.75
						3	10	25.75
						3	20	27.5
						3	30	26.75
5	21	2	171	76.6	26.1961	1	B	21.75
						1	0	24.75
						1	10	24.25
						1	20	23.5
						1	30	24.25
						2	B	20
						2	0	23.75
						2	10	23.75
						2	20	24.5
						2	30	24
						3	B	19.5
						3	0	23.75
						3	10	22.75
						3	20	23
						3	30	23
6	21	1	167	74.4	26.6772	1	B	38.5
						1	0	42.25
						1	10	41.75
						1	20	43.25
						1	30	41.25
						2	B	37
						2	0	40.75
						2	10	41
						2	20	39.5
						2	30	39.5
						3	B	36.5
						3	0	38
						3	10	37
						3	20	38.75
						3	30	39.25
7	20	2	178.5	83.9	26.3321	1	B	26.5
						1	0	28.75
						1	10	27.5
						1	20	26.25
						1	30	25.25
						2	B	26.75
						2	0	31.75
						2	10	28.5
						2	20	32.25
						2	30	27.75
						3	B	25.75
						3	0	28.25
						3	10	28.25
						3	20	27.5
						3	30	26.25
8	20	2	169.5	60.1	20.9187	1	B	28
						1	0	28.5
						1	10	30.75
						1	20	29.75
						1	30	30.5
						2	B	29.5
						2	0	31.5
						2	10	33
						2	20	31.5
						2	30	31.5
						3	B	29
						3	0	31
						3	10	33.75
						3	20	32.25
						3	30	33.5
9	24	2	173.5	76.7	25.4798	1	B	25.25
						1	0	24
						1	10	26.5
						1	20	27
						1	30	26.5
						2	B	25.5
						2	0	26.5
						2	10	27
						2	20	26.25
						2	30	25.75
						3	B	20.75
						3	0	24.25
						3	10	26.26
						3	20	27.5
						3	30	24.25
10	20	2	168	72	25.5102	1	B	26.25
						1	0	28.25
						1	10	26.5
						1	20	25.75
						1	30	25.5
						2	B	22.25
						2	0	25.75
						2	10	23.75
						2	20	23.75
						2	30	23.75
						3	B	23.75
						3	0	25.5
						3	10	25
						3	20	23.75
						3	30	24
11	21	1	164	56.5	21.0068	1	B	27.5
						1	0	26.5
						1	10	27
						1	20	29.5
						1	30	29.75
						2	B	28.75
						2	0	29
						2	10	31
						2	20	31.25
						2	30	31.75
						3	B	26.75
						3	0	28.25
						3	10	30.25
						3	20	30.5
						3	30	29.25
12	19	2	181	83.9	25.6097	1	B	2.75
						1	0	24.25
						1	10	26.5
						1	20	28.25
						1	30	26.75
						2	B	24
						2	0	26
						2	10	25
						2	20	27
						2	30	25.75
						3	B	21
						3	0	25.75
						3	10	23.5
						3	20	24
						3	30	24
14	19	1	172.6	65.3	21.9195	1	B	29
						1	0	31
						1	10	32.5
						1	20	30.75
						1	30	32.75
						2	B	30.5
						2	0	30.75
						2	10	31.25
						2	20	33
						2	30	31.5
						3	B	29.75
						3	0	31.25
						3	10	30.75
						3	20	31.25
						3	30	32.5
15	19	1	163.2	48.3	18.1346	1	B	32
						1	0	35.75
						1	10	36.25
						1	20	35
						1	30	33.25
						2	B	36.75
						2	0	42.25
						2	10	41.75
						2	20	41
						2	30	43
						3	B	34.5
						3	0	35.25
						3	10	35.25
						3	20	36.25
						3	30	37.25
16	20	2	172.4	61.7	20.7592	1	B	33.25
						1	0	33.75
						1	10	33.75
						1	20	33.25
						1	30	33.5
						2	B	32.5
						2	0	34
						2	10	34.75
						2	20	33.75
						2	30	35
						3	B	29.75
						3	0	33.75
						3	10	35.25
						3	20	35.75
						3	30	32.25
17	20	2	179.5	80.9	25.1084	1	B	24
						1	0	26
						1	10	25.25
						1	20	26.25
						1	30	27.25
						2	B	18.5
						2	0	19.25
						2	10	19.5
						2	20	20.75
						2	30	20
						3	B	25.25
						3	0	25.5
						3	10	26.5
						3	20	27.5
						3	30	26.75
18	20	1	165	57	20.9366	1	B	33.5
						1	0	36
						1	10	37.25
						1	20	36.75
						1	30	40.25
						2	B	31.75
						2	0	34.25
						2	10	34
						2	20	32.75
						2	30	32.5
						3	B	34
						3	0	34
						3	10	33.5
						3	20	33.25
						3	30	34.75
19	23	1	154	69.3	29.2208	1	B	40.5
						1	0	38.75
						1	10	41.5
						1	20	40
						1	30	40.25
						2	B	40.5
						2	0	44.25
						2	10	43.25
						2	20	42
						2	30	40.25
						3	B	36.75
						3	0	41
						3	10	38.25
						3	20	38.25
						3	30	37.25
20	20	2	183.8	69.1	20.4544	1	B	46
						1	0	48.25
						1	10	47.75
						1	20	48.75
						1	30	48.5
						2	B	45
						2	0	47.5
						2	10	48
						2	20	48
						2	30	48
						3	B	41.75
						3	0	44.25
						3	10	45.5
						3	20	47.25
						3	30	46
21	24	2	172	82.2	27.7853	1	B	22
						1	0	23.25
						1	10	21.75
						1	20	25.5
						1	30	26.5
						2	B	17.5
						2	0	23.25
						2	10	21.75
						2	20	19.5
						2	30	21.25
						3	B	21
						3	0	24.75
						3	10	22
						3	20	24.75
						3	30	24
22	23	1	168	68.5	24.2701	1	B	34
						1	0	36.5
						1	10	40
						1	20	40
						1	30	40.5
						2	B	36.75
						2	0	38.75
						2	10	38.75
						2	20	40.25
						2	30	39.75
						3	B	40
						3	0	41.25
						3	10	40.75
						3	20	42
						3	30	43
24	20	1	167.7	67.2	23.8948	1	B	24.25
						1	0	24.25
						1	10	27.25
						1	20	24.75
						1	30	24.75
						2	B	23
						2	0	24.75
						2	10	21.5
						2	20	25.25
						2	30	26.5
						3	B	21
						3	0	22.5
						3	10	22.5
						3	20	22.75
						3	30	22.5
25	22	1	155.5	66.8	27.6259	1	B	47.5
						1	0	49
						1	10	48.5
						1	20	49
						1	30	49.75
						2	B	47.75
						2	0	49.5
						2	10	48.5
						2	20	49
						2	30	49
						3	B	48.75
						3	0	49
						3	10	48.75
						3	20	49.75
						3	30	49
26	22	2	170	69.5	24.0484	1	B	25.5
						1	0	26.75
						1	10	26.75
						1	20	26.75
						1	30	27
						2	B	29.75
						2	0	31.5
						2	10	33.25
						2	20	29.75
						2	30	31.75
						3	B	26.75
						3	0	29.25
						3	10	31
						3	20	29
						3	30	28.5
27	18	2	165.5	72.1	26.3232	1	B	34
						1	0	34.75
						1	10	34
						1	20	33
						1	30	33.75
						2	B	31.25
						2	0	33.5
						2	10	33.5
						2	20	32.75
						2	30	34.25
						3	B	34.5
						3	0	33.75
						3	10	33.75
						3	20	34
						3	30	33.75
28	22	1	152.6	46.7	20.0543	1	B	39.5
						1	0	41.5
						1	10	41.5
						1	20	40.75
						1	30	41.75
						2	B	36.5
						2	0	38.25
						2	10	37.25
						2	20	38
						2	30	39.25
						3	B	39.25
						3	0	38
						3	10	38
						3	20	38.5
						3	30	39.25
29	22	1	168	65.2	23.1009	1	B	19
						1	0	21.25
						1	10	23.75
						1	20	23.75
						1	30	25.75
						2	B	20.25
						2	0	24.25
						2	10	22.5
						2	20	24
						2	30	24.5
						3	B	21.75
						3	0	21
						3	10	21.75
						3	20	21
						3	30	23.25
30	22	2	182.3	67.9	20.4313	1	B	13.5
						1	0	20.75
						1	10	18
						1	20	20.25
						1	30	18.25
						2	B	13.5
						2	0	19.25
						2	10	18.25
						2	20	17.5
						2	30	16.75
						3	B	18.25
						3	0	17
						3	10	18.5
						3	20	18.75
						3	30	17.75
31	21	1	172.3	71.2	23.9833	1	B	37
						1	0	37
						1	10	38
						1	20	38.25
						1	30	37.25
						2	B	34
						2	0	38
						2	10	38
						2	20	37.75
						2	30	39.25
						3	B	37.25
						3	0	37.5
						3	10	38
						3	20	38.5
						3	30	37.75
32	20	2	174.5	79.1	25.9768	1	B	31.25
						1	0	37.75
						1	10	34
						1	20	33.75
						1	30	33.25
						2	B	31.5
						2	0	35.25
						2	10	33.5
						2	20	34.75
						2	30	35.5
						3	B	32.25
						3	0	32.5
						3	10	35.25
						3	20	33.25
						3	30	32
34	18	1	162.4	53.2	20.1716	1	B	41.75
						1	0	41.75
						1	10	40
						1	20	40.5
						1	30	40.75
						2	B	43
						2	0	45.5
						2	10	45.5
						2	20	44.75
						2	30	44.25
						3	B	43.5
						3	0	40.75
						3	10	44
						3	20	42.25
						3	30	42.75
35	21	2	163.5	64.6	24.1656	1	B	32.25
						1	0	35
						1	10	36
						1	20	35.5
						1	30	35
						2	B	30.5
						2	0	35.5
						2	10	35.75
						2	20	35
						2	30	36
						3	B	33.25
						3	0	36.25
						3	10	36.5
						3	20	36.25
						3	30	37.25
