# Supplementary material for: A comparison of dynamic warm-up and “warm-up” using self-massage tools on subsequent sit-and-reach displacement
Source: PLoS One. 2024 Aug 22;19(8):e0307073. doi: 10.1371/journal.pone.0307073 (PMC11341030; doi:10.1371/journal.pone.0307073)
Supplement: S2 Dataset — (XLSX) [file pone.0307073.s002.xlsx]

## Sheet: Sheet1
Subject Number	Age	Sex	Height	Weight	BMI	Intervention	Time	Difference from baseline
1	21	1	161.5	66.1	25.3429	1	0	1.25
						1	10	2.25
						1	20	1.5
						1	30	1.25
						2	0	1.5
						2	10	2.5
						2	20	3
						2	30	1.25
						3	0	0.75
						3	10	0
						3	20	0.75
						3	30	-0.5
2	21	1	161	76.3	29.4356	1	0	1.25
						1	10	1.75
						1	20	2.5
						1	30	2
						2	0	2
						2	10	2
						2	20	0.25
						2	30	1.5
						3	0	2
						3	10	4
						3	20	2.5
						3	30	2.75
3	23	2	176	69.4	22.4044	1	0	1.5
						1	10	1.25
						1	20	-0.5
						1	30	-0.75
						2	0	-1
						2	10	1
						2	20	0.5
						2	30	1.75
						3	0	1.25
						3	10	2
						3	20	1.5
						3	30	2.75
4	22	2	175.5	66.5	21.5907	1	0	4.5
						1	10	5.5
						1	20	4
						1	30	4.25
						2	0	6.5
						2	10	5.25
						2	20	6.75
						2	30	7.75
						3	0	6
						3	10	6
						3	20	7.75
						3	30	7
5	21	2	171	76.6	26.1961	1	0	3
						1	10	2.5
						1	20	1.75
						1	30	2.5
						2	0	3.75
						2	10	3.75
						2	20	4.5
						2	30	4
						3	0	4.25
						3	10	3.25
						3	20	3.5
						3	30	3.5
6	21	1	167	74.4	26.6772	1	0	3.75
						1	10	3.25
						1	20	4.75
						1	30	2.75
						2	0	3.75
						2	10	4
						2	20	2.5
						2	30	2.5
						3	0	1.5
						3	10	0.5
						3	20	2.25
						3	30	2.75
7	20	2	178.5	83.9	26.3321	1	0	2.25
						1	10	1
						1	20	-0.25
						1	30	-1.25
						2	0	5
						2	10	1.75
						2	20	5.5
						2	30	1
						3	0	2.5
						3	10	2.5
						3	20	1.75
						3	30	0.5
8	20	2	169.5	60.1	20.9187	1	0	0.5
						1	10	2.75
						1	20	1.75
						1	30	2.5
						2	0	2
						2	10	3.5
						2	20	2
						2	30	2
						3	0	2
						3	10	4.75
						3	20	3.25
						3	30	4.5
9	24	2	173.5	76.7	25.4798	1	0	-1.25
						1	10	1.25
						1	20	1.75
						1	30	1.25
						2	0	1
						2	10	1.5
						2	20	0.75
						2	30	0.25
						3	0	3.5
						3	10	5.5
						3	20	6.75
						3	30	3.5
10	20	2	168	72	25.5102	1	0	2
						1	10	0.25
						1	20	-0.5
						1	30	-0.75
						2	0	3.25
						2	10	1.5
						2	20	1.5
						2	30	1.5
						3	0	1.75
						3	10	1.25
						3	20	0
						3	30	0.25
11	21	1	164	56.5	21.0068	1	0	-1
						1	10	-0.5
						1	20	2
						1	30	2.25
						2	0	0.25
						2	10	2.25
						2	20	2.5
						2	30	3
						3	0	1.5
						3	10	3.5
						3	20	3.75
						3	30	2.5
12	19	2	181	83.9	25.6097	1	0	1.5
						1	10	3.75
						1	20	5.5
						1	30	4
						2	0	2
						2	10	1
						2	20	3
						2	30	1.75
						3	0	4.75
						3	10	2.5
						3	20	3
						3	30	3
14	19	1	172.6	65.3	21.9195	1	0	2
						1	10	3.5
						1	20	1.75
						1	30	3.75
						2	0	0.25
						2	10	0.75
						2	20	2.5
						2	30	1
						3	0	1.5
						3	10	1
						3	20	1.5
						3	30	2.75
15	19	1	163.2	48.3	18.1346	1	0	3.75
						1	10	4.25
						1	20	3
						1	30	1.25
						2	0	5.5
						2	10	5
						2	20	4.25
						2	30	6.25
						3	0	0.75
						3	10	0.75
						3	20	1.75
						3	30	2.75
16	20	2	172.4	61.7	20.7592	1	0	0.5
						1	10	0.5
						1	20	0
						1	30	0.25
						2	0	1.5
						2	10	2.25
						2	20	1.25
						2	30	2.5
						3	0	4
						3	10	5.5
						3	20	6
						3	30	2.5
17	20	2	179.5	80.9	25.1084	1	0	2
						1	10	1.25
						1	20	2.25
						1	30	3.25
						2	0	0.75
						2	10	1
						2	20	2.25
						2	30	2.5
						3	0	0.25
						3	10	1.25
						3	20	2.25
						3	30	1.5
18	20	1	165	57	20.9366	1	0	2.5
						1	10	3.75
						1	20	3.25
						1	30	6.75
						2	0	2.5
						2	10	2.25
						2	20	1
						2	30	0.75
						3	0	0
						3	10	-0.5
						3	20	-0.75
						3	30	0.75
19	23	1	154	69.3	29.2208	1	0	-1.75
						1	10	1
						1	20	-0.5
						1	30	-0.25
						2	0	3.75
						2	10	2.75
						2	20	1.5
						2	30	-0.25
						3	0	4.25
						3	10	1.5
						3	20	1.5
						3	30	0.5
20	20	2	183.8	69.1	20.4544	1	0	2.25
						1	10	1.75
						1	20	2.75
						1	30	2.5
						2	0	2.5
						2	10	3
						2	20	3
						2	30	3
						3	0	2.5
						3	10	3.75
						3	20	5.5
						3	30	4.25
21	24	2	172	82.2	27.7853	1	0	1.25
						1	10	-0.25
						1	20	3.5
						1	30	4.5
						2	0	2.75
						2	10	4.25
						2	20	2
						2	30	3.75
						3	0	3.75
						3	10	1
						3	20	3.75
						3	30	3
22	23	1	168	68.5	24.2701	1	0	2.5
						1	10	6
						1	20	6
						1	30	6.5
						2	0	2
						2	10	2
						2	20	3.5
						2	30	5
						3	0	1.25
						3	10	0.75
						3	20	2
						3	30	3
24	20	1	167.7	67.2	23.8948	1	0	0
						1	10	3
						1	20	0.5
						1	30	0.5
						2	0	1.75
						2	10	-1.5
						2	20	2.25
						2	30	3.5
						3	0	1.5
						3	10	1.5
						3	20	1.75
						3	30	1.5
25	22	1	155.5	66.8	27.6259	1	0	1.5
						1	10	1
						1	20	1.5
						1	30	2.25
						2	0	1.75
						2	10	0.75
						2	20	1.25
						2	30	1.25
						3	0	0.25
						3	10	0
						3	20	1
						3	30	0.25
27	18	2	165.5	72.1	26.3232	1	0	0.75
						1	10	0
						1	20	-1
						1	30	-0.25
						2	0	2.25
						2	10	2.25
						2	20	1.5
						2	30	3
						3	0	-0.75
						3	10	-0.75
						3	20	-0.5
						3	30	0.25
29	22	1	168	65.2	23.1009	1	0	2.25
						1	10	4.75
						1	20	4.75
						1	30	4.75
						2	0	4
						2	10	2.25
						2	20	3.75
						2	30	4.25
						3	0	-0.75
						3	10	0
						3	20	-0.75
						3	30	1.5
30	22	2	182.3	67.9	20.4313	1	0	7.25
						1	10	4.5
						1	20	6.75
						1	30	4.75
						2	0	5.75
						2	10	4.75
						2	20	4
						2	30	16.75
						3	0	-1.25
						3	10	0.25
						3	20	0.5
						3	30	-0.5
32	20	2	174.5	79.1	25.9768	1	0	6.5
						1	10	2.75
						1	20	2.5
						1	30	2
						2	0	3.75
						2	10	2
						2	20	3.25
						2	30	4
						3	0	0.25
						3	10	3
						3	20	1
						3	30	-0.25
26	22	2	170	69.5	24.0484	1	0	1.25
						1	10	1.25
						1	20	1.25
						1	30	1.5
						2	0	1.75
						2	10	3.5
						2	20	0
						2	30	2
						3	0	2.5
						3	10	4.25
						3	20	2.25
						3	30	1.75
28	22	1	152.6	46.7	20.0543	1	0	2
						1	10	2
						1	20	1.25
						1	30	2.25
						2	0	1.75
						2	10	0.75
						2	20	1.5
						2	30	2.75
						3	0	-1.25
						3	10	-1.25
						3	20	-0.75
						3	30	0
31	21	1	172.3	71.2	23.9833	1	0	0
						1	10	1
						1	20	1.25
						1	30	0.25
						2	0	4
						2	10	4
						2	20	3.75
						2	30	5.25
						3	0	0.25
						3	10	0.75
						3	20	1.25
						3	30	0.5
34	18	1	162.4	53.2	20.1716	1	0	0
						1	10	-1.75
						1	20	-1.25
						1	30	-1
						2	0	2.5
						2	10	2.5
						2	20	1.75
						2	30	1.25
						3	0	-2.175
						3	10	0.5
						3	20	-1.25
						3	30	-0.75
35	21	2	163.5	64.6	24.1656	1	0	2.75
						1	10	3.75
						1	20	3.25
						1	30	2.75
						2	0	5
						2	10	5.25
						2	20	4.5
						2	30	5.5
						3	0	3
						3	10	3.25
						3	20	3
						3	30	4
